# Supplementary material for: Somatostatin expressing GABAergic interneurons in the medial entorhinal cortex preferentially inhibit layerIII-V pyramidal cells
Source: Commun Biol. 2020 Dec 10;3:754. doi: 10.1038/s42003-020-01496-x (PMC7728756; doi:10.1038/s42003-020-01496-x)
Supplement: Supplementary file 5 — Supplementary Data 1 [file 42003_2020_1496_MOESM5_ESM.xlsx]

## Sheet: Sheet1
ChR2 expressing interneurons
	AP half width (in ms)			Intersike intervals (in ms)			Accomodation			AP threshold (in mV)
	SOM-ChR2	PV-ChR2		SOM-ChR2	PV-ChR2		SOM-ChR2	PV-ChR2		SOM-ChR2	PV-ChR2
	0.46	0.5		5.15	8.86		1.19	1.58		-42.68	-44.61
	0.454	0.46		13.96	4.65		2.014	1.61		-49.9	-51.21
	0.38	0.293		8.12	5.34		1.55	2.31		-37.3	-49.37
	0.269	0.256		3.2	4.03		1.35	1.47		-47.94	-49.91
	0.57	0.26		8.75	3.91		1.63	1.39		-49.3	-40.1
	0.25	0.28		10.26	8.08		1.58	1.53		-51.3	-49.05
		0.27			8.12			1.17			-56.36
		0.311									-45.19
		0.4									-47.15
Response to whole field illumination (in mV)
SOM-ChR2						PV-ChR2
	stellate	layerII pyramidal	layer III	layer V			stellate	layerII pyramidal	layer III	layer V
	3	0	11	21			13	13	7	10
	0	0	5	4			6	15	17	18
	0	1	8	5			13	14	25	17
	0	1	15	15			16	10	21	20
	1	1	9	11			12		17	25
	0	0	9	17			19		18	26
	2	1	14	25			9		21	18
	0	1	12	11			27		23	19
	1	1	13				14		22
	0		25				26		18
	1		19				12		14
	3		22				18
	0		24				28
	2		22				19
	3		23
	3
	7
	5
	7
	0
	5
	3
	4
	1
	2
	0
	1
	1
	4
	8
	2
	1
	5
	1
Response latency to whole field illumination (in ms)
SOM-ChR2						PV-ChR2
	stellate	layerII pyramidal	layer III	layer V		stellate	layerII pyramidal	layer III	layer V
	2.3	2.7	2	1.9		1.7	1.3	2.3	1.3
	2.12	1.9	1.3	1.5		1.8	2.5	1.7	1.9
	1.9	1.9	1.9	2.7		2.6	1.9	1.7	2.7
	1.9	1.8	2.8	1.7		2.7		2	1.2
	2.5	1.7	1.3	1.6		1.4		2.1	2.1
	2.7		1.3	1.4		1.8		2.9	2.8
	3.6		1.9	1.4		1.8		3.7	1.5
	2.6		1.4	1.4		1.2		1.5	2.4
	1.9		1.4			2.7		2.6
	2.9		1.7			1.2		2.6
	1.1		1.9			2.2		2.4
	1.8		2			3.6
	1.2		1.9			3.7
	1.5		1.9			2
	1.3		2
	1.5
	1.6
	1.6
	1.7
	1.7
	1.6
	1.4
	1.4
Somatostensory Cortex whole field illumination
LayerII-III					LayerIV					LayerV
	effect (mV)	IR(MOhm)	RM(mV)	latency (ms)		effect (mV)	IR(MOhm)	RM(mV)	latency (ms)		effect (mV)	IR(MOhm)	RM(mV)	latency (ms)
	2	75	-79	1.87		2	105	-78	3		1	110	-72	4.2
	7	85	-75	1.49		1	80	-77	1.3		2	135	-76	3
	2	75	-78	1.57		6	105	-81	1.85		5	125	-79	1.27
	3	45	-79	2.2		9	105	-79	2.7		4	105	-64	2.7
	3	55	-76	1.7							6	150	-69	1.9
	5	65	-75	2.3							2	120	-75	2.1
	2	60	-77	2							5	120	-81	1.9
											2	105	-69	1.9
Hippocampus CA1 whole field illumination
superficial					deep
	effect	IR(MOhm)	RM (mV)	latency (ms)		effect	IR(MOhm)	RM (mV)	latency (ms)
	1.79	102.5	-71	2.8		1.84	79	-81	2.4
	2.49	123	-68	3.1		1.87	69	-69	2.5
	3.5	185	-68	3.8		5.16	41.5	-68	1.6
	3.59	173	-75	2.6		4.11	73	-62	2.8
	2.96	110.5	-79	2.1		2.18	120	-61	4.1
	3.76	174.5	-78	1.8		5.21	35.8	-82	1.3
	3.52	121	-73	2.4		3.66	72.5	-70	2.9
	2.92	95.5	-80	1.9		4.29	85	-75	1.9
	2.87	119.5	-69	2		2.36	67.5	-70	1.8
						3.96	121	-70	2.8
Fig. 5 light inhibition
SOM-ChR2				PV-ChR2
	Interspike-interval (in ms)	length of inhibition (in ms)			Interspike-interval (in ms)	length of inhibition (in ms)
	202	478			111	231			128	241
	187	522			91	120			103	154
	81	288			145	209			150	261
	156	261			146	215			110	195
	85	238			96	191			130	337
	82	306			83	295			140	231
	176	288			122	135			104	337
	130.7	392			122	192			193	149
	197.5	388			157	276			86	321
	108.1	237			137	164			144	411
					97.3	147			123	181
					162	150			110	142
					112.5	341			128	233
					138.3	259			115	248
					168	312			126	159
					141.6	279
LayerII cells (300pA current pulse)				LayerIII cells (150pA current pulse)
	Firing frequency (Hz)				Firing frequency (Hz)
	Control	J2156			Control	J2156
	16	14			10	8
	11	9			14	10
	17	15			11	10
	22	19			12	14
	29	23			21	16
	27	22			10	10
	19	17			10	2
	11	10			17	13
	13	12			19	15
	12	8			7	5
	12	11			9	2
	17	17			14	9
	14	16			16	12
	15	17			3	2
					11	11
					14	8
					18	15
					11	8
					17	13
					10	10
					15	12
					16	14
					11	8
In vivo experiments
SOM-ChR2 light excited		SOM-ChR2 light inhibited			PV-ChR2 light excited		PV-ChR2 light inhibited			SST4KO light excited		SST4KO light inhibited
Firing frequencies (Hz)															50% return times in ms
control	10ms light	control	10ms light		control	10ms light	control	10ms light		control	10ms light	control	10ms light
															SOM-ChR2	SOM-ChR2 in SST4KO	PV-ChR2
0.66226	4.16667	1.92952	0		3.63701	11.5385	2.65146	0.819672		2.65897	5.29337	1.81818	0.191327		95	45	15
1.18808	64.3178	2.36313	0		1.64611	15.3846	40.599	22.1311		1.33333	48.5332	0.461538	0.446429		75	45	35
1.75313	34.6774	2.4581	0		3.87348	7.69231	14.965	7.37705		2.13636	7.33418	2.91304	0.510204		85	75	25
1.23293	3.03226	27.7821	0		5.04049	30.7692	1.97639	0.107373		3.09091	2.23214	2	0.701531		15	15	55
0.356533	1.44928	32.5673	21.875		0.697324	1.36612	2.12295	0.286328		0.727273	4.46429	22.4783	10.9694		105	15	55
2.22193	8.17805	5.13543	3.125		2.19164	3.07802	2.25159	0.250537		13.1818	56.3138	5.6087	2.16837		75	25	25
0.758372	5.17598	2.82166	0		1.02405	1.14531	1.58053	0.143164		6.6087	22.6403	7.39286	0.885936		135	35	35
0.933684	2.07039	4.21874	0		0.17	20.4009	39.3025	5.90551		1.90909	15.625	2.18519	1.27353		105	35	35
0.732764	5.2795	2.2789	0		0.693382	19.7108	6.52407	0.71582		0.333333	3.25255	1.33333	0.221484		125	45	25
1.03217	62.5259	3.82853	0		26.1171	96.1568	3.07175	0.250537		1.2381	90.4974	5.37037	0.276855		125	35	35
22.8627	107.126	2.78461	0		12.0913	67.6941	1.78182	0.107373		0.333333	2.55102	0.846154	0.387597		45	55	45
1.45903	42.2705	2.47034	0		0.224506	27.6256	9.41508	3.32856		0.608696	2.42347	14.9286	2.43632		75	35	55
0.850489	15.942	68.5239	37.5		16.37	37.7854	7.76385	0.858984		0.863636	5.10204	1.21429	1.27353		115	35	55
0.46028	1.3285	18.4199	0		5.02786	32.344	3.58235	0.178955		1.68182	2.10459	8.32143	0.221484		85	45	35
15.5791	38.4058	12.4234	1.43627		1.92872	3.12024	2.4481	0.322119		1	2.67857	0.269231	1.27353		105	25	35
1.23299	4.10628	4.05282	0.403226		12.1244	47.07	7.1426	1.36006		1.47619	3.69898	1.04167	0.217526		105	75	65
0.998808	6.76329	2.54104	0.10352		0.255682	33.6377	6.31153	1.28848		1.04545	2.6148	2.08333	0.590429		135	35	65
11.4581	33.2126	3.58569	0.10352		0.523579	11.0731	1.6703	0.178955		9.78571	49.7785	3.77083	0.248602		145	55	45
2.81556	5.67633	28.8116	2.69151		31.9421	160.914	1.23978	0.322119		7.51852	79.7342	0.729167	0.124301		155	55	25
6.03818	9.17874	5.04425	0		0.725352	1.95896	5.88465	0.393701		1.58333	33.468	0.666667	0.155376		145	95	45
1.21019	3.7037	2.56285	0		11.5043	122.668	2.85921	0.359712		10.8958	29.77	14.1667	9.69546		125	55	45
0.928928	5.73192	7.66209	1.49912		1.38654	5.50373	3.27916	0.20555		0.333333	16.7185	13	0.248602		25	55	55
5.95715	11.552	4.24394	0.176367		0.920784	68.8433	2.84541	0.359712		0.166667	2.26849	12.0208	0.77688		85	55	45
0.414069	11.2676	21.1276	1.14638		7.46521	93.1903	59.0121	22.0966		5.3333	17.2467	0	0		115	25	35
2.30667	6.69014	44.3629	31.5287		0.512023	91.8843	2.85024	0.308325		0.757062	31.4189	0.0208333	0.0621504		75	15	25
1.09956	7.74648	1.1215	0.787402		0.884886	3.17164	1.70072	0.0513875		4.81461	19.7072	7.33333	0.217526		15	35	35
22.0889	174.296	1.76807	0.262467		7.21518	13.7127	2.72452	0.513875		0.186047	98.3108	1	0.0621504		25	45	25
0.564947	3.52113	22.4455	5.51181		1.1252	2.33209	1.45409	0.0513875		2.27841	8.78378	0	0		25	25	35
1.38612	11.9718	17.9728	7.48031		12.8006	240.98	15.4216	0.976362		0.633333	14.8561	0	0		55	55	25
0.483005	1.05634	3.14953	1.70604		1.13683	3.33333	17.889	11.9733		1.27966	1.94986	1.84091	0.403978		15	65	15
3.27205	127.489	9.93666	2.3622		12.2513	43.5294	1.80772	0.308325		0.783333	29.6193	1.59574	0.0932256		45	85	35
8.93721	56.4935	6.71111	5.6338		0.181485	0.588235	2.46618	0.0513875		0.97479	58.5887	9.0625	0.870106		115	25	25
2.14747	13.484	0.698925	0.0728863		0.219227	59.0196	2.27053	0.308325		0.680672	7.05664	1.34043	0.590429		35	55	15
1.51152	8.38192	1.18331	0.291545		12.0753	69.4118	1.43521	0.0380518		1.24167	24.6054	1.25	0.279677		85	45	55
0.511795	78.1341	1.14183	0.145773		22.469	34.1176	0.951632	0.0761035				1.125	1.08763		145	35	75
0.745008	8.09038	3.64004	0.437318		1.6999	8.82353	4.30547	0.190259				9.6875	2.29956		75	25	65
		2.33999	0.510204		45.5982	83.7255	1.87307	0				1.4375	1.49161		95	35	75
		0.357582	0.0728863		22.912	78.2353	4.02788	0.152207				11.5	1.89559		55	45	65
		1.78034	0.218659		1.96541	20.7843	2.92002	0.0761035				4.51124	2.13964		45	85	65
		0.923707	0.218659		1.47304	7.2549	2.76625	0.722983				7.74157	0.45045		135	85	25
		1.53047	0.437318		6.69282	226.799	4.06731	1.21766				4.9661	0.112613		75	65	45
		12.5392	7.58017		29.6468	95.1439	1.93306	0				1.87006	0		175	15	35
		3.19508	1.31195		25.1246	91.9065	1.09649	0.0761035				3.83051	2.02703		85	105	25
		1.60113	0.291545		3.16525	12.2302	1.67492	0.0761035				1.76271	0.112613		75	75	25
		1.37942	0.364431		2.66195	26.6187	1.31802	0.0761035				6.44944	0.112613		55	55	35
		0.915003	0.218659		6.89235	111.871	1.45013	0.228311				12.9722	0.835655		135	55	45
		2.532	0		0.76019	4.4964	3.1259	0.380518				0.366667	1.48561		55	75	25
		5.28454	0.145773		4.94618	6.29496	1.00155	0.380518				0.101695	0.557103		65	75	25
		3.22785	0.218659		3.87606	33.0882	0.964396	0.114155				4.03333	3.6676		0	65	25
		4.7532	0.364431		10.2366	12.0098	1.75697	0.0761035				2.51667	4.68895		255	95	35
		1.17991	0		0.481264	47.7941	0.481661	0.0761035				1.74167	0.603528		105	75	35
					0.478325	0.612745	27.0444	5.32725				0.661017	1.02136			95	35
					3.97517	36.3971	2.31647	0.0761035				4.92364	0.671976			45	15
					24.1146	129.044	1.1017	0.114155				4.71273	1.43106			45	35
					2.4335	4.98039	1.84623	0.0761035				1.8	0.199104			45	25
					4.06197	6.4951	2.37842	0.152207				3.12727	0.385764			75	45
					3.49066	4.90196	2.42879	0.228311				2.28364	0.199104			45	25
					3.9898	7.84314	5.29102	0.456621				11.0982	2.9119			55	35
					1.68403	8.94608	6.23232	1.90259				5.14909	1.30662			55	25
					2.70374	6.86275	2.4257	0.0380518				5.42909	0.423096			75	35
					2.31239	6.7402	10.5944	1.48402				1.65818	0.223992			45	35
					49.5467	59.5588	2.7967	0.304414				8.39636	1.11996			95	45
					3.3546	3.63636	2.64757	0.913242				3.54909	0.510204			85	25
					14.5067	28.8636	1.44267	0.114155				30.0655	6.01045			65	25
					6.76187	17.9545	2.81631	0.152207									45
					1.48756	234.091	1.03406	0.0761035									25
					14.207	313.636	1.22343	0.152207									15
					0.176119	115.455	1.24264	0.0761035									25
					1.77745	5.45455	1.24819	0.152207									45
					0.332344	35.6818	0.54212	0.380518									25
					0.0177881	19.7727	2.1461	0.913242									25
					1.39985	7.72727	3.19401	0.494673									25
					0.712908	3.40909	1.4871	0.152207									35
					6.75371	25.4545	0.362757	0.114155									25
					0.351893	42.0455	2.69247	0.228311									25
					7.68175	22.9545	4.17853	0.342466									25
					0.221205	44.3182	2.17802	0.456621									35
					1.38025	2.27273	1.19249	0									75
					2.06602	3.86364	1.72057	0.0932836									55
					53.2159	288.636	7.49922	5.03731									25
					0.43897	160.651	1.66432	0									35
					2.77828	10.9467	2.21283	0.373134									35
					0.427565	7.69231	1.43349	0.0932836									45
					38.6843	322.189	1.62911	0.466418									25
					3.15789	27.2189	2.55556	0.186567									45
					2.59798	6.50888	43.2439	16.2313									35
					4.51222	10.6509	0.866862	0.186567									25
					17.5156	32.5444	1.94832	0.279851									55
					1.18511	2.36686	2.99374	0.279851									35
					12.1489	15.3846	1.35524	0.186567									25
					9.4978	12.7219	3.12207	0.186567									35
					5.79065	28.9941	7.06182	1.39925									25
					4.74082	10.9467	5.99217	0.373134									25
					1.39532	15.3846	2.08927	0.373134									35
					2.06369	83.1361	1.56539	0.0932836									25
					3.09688	4.43787	2.38811	0.746269									35
					28.2689	114.497	1.64319	0									45
					22	55.3254	2.96088	0.186567									25
					2.47831	173.669	2.57042	0.0932836									35
					2.87	13.6095	2.54973	0									45
					7.70778	61.5385	9.0907	1.58582									35
					27.8728	75.7396	1.7455	0.373134									35
					25.8266	61.8343	1.20736	0.279851									25
					3.27578	16.2722	1.54147	0									35
					3.80403	7.10059	2.75432	0.980392									75
					4.21165	13.0178	4.15412	0.392157									25
					8.02287	16.1458	4.14039	0.196078									25
					5.72301	23.1771	2.71923	0									55
					10.2233	28.2552	2.58393	0.196078									35
					3.83981	5.08333	7.96033	0									45
					2.28833	55.8594	3.1943	0									45
					6.15417	19.0104	2.37996	0									25
					0.547637	2.34965	3.1943	0									25
					21.8773	36.014	6.76806	2.7451									15
					1.1371	0.699301	6.15259	1.37255									25
					1.61406	5.59441	3.73957	0.392157									35
					9.93942	270.979	4.30468	0.784314									25
					31.1548	169	1.93388	0									25
					19.047	95.3333	1.75709	0									25
					13.3846	40.3333	2.65061	0									35
					1.76558	105	7.36673	3.41727									15
					25.3798	43.3333	4.62512	0									25
							4.08149	1.34804									45
							2.79711	0.367647									35
							6.18421	1.34804									35
							2.43622	0									45
							4.06961	0.980392									25
							7.00594	0									105
							16.8561	6.36364									45
							9.1971	4.14201									15
							1.68167	0.130208									45
							1.1975	0.390625									75
							4.4785	0.130208									65
							6.98917	0.520833									45
							3.42917	0.130208									65
							4.92774	0									55
Y-maze experiments
SAP (%)
	SOM-ChR2			SOM-EGFP			PV-ChR2
	CTRL	light ON		CTRL	light ON		CTRL	light ON
	55.5556	53.8462		16.66	70		48	66.66
	76.9231	17.6471		70.58	50		58.33	35
	25	28.5714		48.27	56.25		51.42	63.63
	81.8182	66.6667		51.35	57.14		72	55
	72.7273	36.3636					55	60
	62.5	40
	75	40
	60	47.058
	45.454	45.454
Morris Water-maze
Escale latency (s)
	CTRL	light ON		CTRL	light ON		CTRL	light ON
	60	16.9816		20	6		16	22.5921
	33	5.12637		25	43		29	24.2702
	60	9.65374		2.6	12		15	31.0442
	10	60		60	4		60	12.8182
	51	60		26.9	16.25		60	40
	60	60
	60	35.112
	60	55.458
